# Supplementary material for: Notch Blockade Specifically in Bone Marrow-Derived FSP-1-Positive Cells Ameliorates Renal Fibrosis
Source: Cells. 2023 Jan 4;12(2):214. doi: 10.3390/cells12020214 (PMC9856686; doi:10.3390/cells12020214)
Supplement: Supplementary file 1 [file cells-12-00214-s001.zip]

Archive with 1 entries (1 files):
- cells-2082926-supplementary.pdf
